# Supplementary material for: The Biodegradation of Indigo Carmine by Bacillus safensis HL3 Spore and Toxicity Analysis of the Degradation Products
Source: Molecules. 2022 Dec 4;27(23):8539. doi: 10.3390/molecules27238539 (PMC9738463; doi:10.3390/molecules27238539)
Supplement: Supplementary file 1 [file molecules-27-08539-s001.zip]

Archive with 1 entries (1 files):
- molecules-2018219-supplementary.pdf
